# Supplementary material for: Enabling smart parking for smart cities using Internet of Things (IoT) and machine learning
Source: PeerJ Comput Sci. 2025 Jan 15;11:e2544. doi: 10.7717/peerj-cs.2544 (PMC11784892; doi:10.7717/peerj-cs.2544)
Supplement: Supplemental Information 1 [file peerj-cs-11-2544-s001.zip]

Archive with 7 entries (7 files):
- main.py
- readdataset.py
- servoo.py
- Arabic Plate recognition.py
- character_recognition.py
- plate_detection.py
- yolov8_licence_plate_character_train_and_predict.py
