# Supplementary material for: Enabling smart parking for smart cities using Internet of Things (IoT) and machine learning
Source: PeerJ Comput Sci. 2025 Jan 15;11:e2544. doi: 10.7717/peerj-cs.2544 (PMC11784892; doi:10.7717/peerj-cs.2544)
Supplement: Supplemental Information 1 [file peerj-cs-11-2544-s001.zip › readdataset.py]

import os
import sys
from datetime import datetime

class checkPlates:
    def read_csv_file(self):
        plates_number = []

        csv_file = open(r"plate.csv","r")

        for i in csv_file:
            plates_number.append(i.split(",")[1])
        return plates_number

    def historyy(self, plate_number_detected):
        with open(r"history.csv", "a") as f:

            now = datetime.now()
            dtString = now.strftime("%D,%H:%M:%S")
            f.writelines("\n{},{}".format(plate_number_detected,dtString))
            f.close()
