# Supplementary material for: Enabling smart parking for smart cities using Internet of Things (IoT) and machine learning
Source: PeerJ Comput Sci. 2025 Jan 15;11:e2544. doi: 10.7717/peerj-cs.2544 (PMC11784892; doi:10.7717/peerj-cs.2544)
Supplement: Supplemental Information 1 [file peerj-cs-11-2544-s001.zip › servoo.py]

from pyfirmata import Arduino, SERVO
from time import sleep
import os

class servo_class:
    def __init__(self):
        self.port = "COM4"
        self.pin = 9
        self.board = Arduino(self.port)
        self.board.digital[self.pin].mode = SERVO


    def rotServo(self, angle):
        self.board.digital[self.pin].write(angle)
        sleep(0.02)
    
    def runServo(self):
        while True:
            for i in range(0,90):
                self.rotServo(i)
            sleep(5)
            for i in range(90,1,-1):
                self.rotServo(i)
            break
