# Supplementary material for: Enabling smart parking for smart cities using Internet of Things (IoT) and machine learning
Source: PeerJ Comput Sci. 2025 Jan 15;11:e2544. doi: 10.7717/peerj-cs.2544 (PMC11784892; doi:10.7717/peerj-cs.2544)
Supplement: Supplemental Information 1 [file peerj-cs-11-2544-s001.zip › character_recognition.py]

import numpy as np
import skimage.io as io
import matplotlib.pyplot as plt
from skimage.color import rgb2gray
from skimage.morphology import binary_erosion, binary_dilation, binary_closing, skeletonize, thin
from skimage.measure import find_contours
from skimage.draw import rectangle
import cv2
import os
from joblib import load

PADDING = 3
PLATE_WIDTH = 1200
MIN_CHAR_RATIO = 0.2
MAX_CHAR_RATIO = 1.3
CHARACTER_DIM = (30, 30)
CLASS_ARA = {
    '0': '٠', '1': '١', '2': '٢', '3': '٣', '4': '٤', '5': '٥', '6': '٦', '7': '٧', '8': '٨', '9': '٩',
    'alf': 'أ', 'beh': 'ب', 'dal': 'د', 'fa2': 'ف', 'gem': 'ج', 'hah': 'ح', 'heh': 'ه', 'kaf': 'ق', 'kha': 'خ', 'lam': 'ل', 'mem': 'م', 'non': 'ن', 'ra2': 'ر', 'sad': 'ص', 'sen': 'س', 'ta2': 'ط', 'wow': 'و', 'ya2': 'ى',
    '3en': 'ع'
}


# load the trained model if exists else train
if not os.path.isfile('model.joblib'):
    print("ERROR : NO MODEL IMPORTED")
    quit()
else:
    model = load('model.joblib')


def mapClassToChar(charClass):
    return CLASS_ARA[charClass]


def recognizeChar(img):
    image = cv2.resize(img, CHARACTER_DIM)/255
    # cf.show_images([image],['Resized image'])
    imgFeatures = [image.flatten()]
    model_classes = model.classes_
    predicted = model.predict(imgFeatures)
    score = model.predict_proba(imgFeatures)

    index = np.where(model_classes == predicted[0])[0][0]
    predicted = predicted[0]
    score = score[0][index]
    return predicted, score


def crop_image(image):
    Base_Image = image
    # loop from top left corner until a white pixel is found and save its row
    for i in range(0, Base_Image.shape[0]):
        for j in range(0, Base_Image.shape[1]):
            if Base_Image[i, j] == 255:
                break
        if Base_Image[i, j] == 255:
            break
    top_row = i

    # loop from bottom left corner until a white pixel is found and save its row
    for i in range(Base_Image.shape[0]-1, 0, -1):
        for j in range(0, Base_Image.shape[1]):
            if Base_Image[i, j] == 255:
                break
        if Base_Image[i, j] == 255:
            break
    bottom_row = i

    segment_1 = Base_Image[top_row:bottom_row, :]
    return segment_1


def segmentPlate2(image, cropFrom):
    # Note
    # img is the image after preprocessing
    # cropFrom the image to take characters from
    # Finding contours
    contours, hierarchy = cv2.findContours(
        image, cv2.RETR_TREE, cv2.CHAIN_APPROX_NONE)
    contours = sorted(contours, key=lambda tup: cv2.boundingRect(tup)[0])
    chars = []
    X_s = []

    for cnt in contours:
        x, y, w, h = cv2.boundingRect(cnt)
        if not(x > PADDING and y > PADDING):
            continue
        x -= PADDING
        y -= PADDING
        w += 2*PADDING
        h += 2*PADDING
        if(w/h > MIN_CHAR_RATIO and w/h < MAX_CHAR_RATIO):
            cropped = cropFrom[y:y + h, x:x + w]
            if cropped.shape[0] > 0 and cropped.shape[1] > 0:
                chars.append(cropped)
                X_s.append(x+(w/2))
    chars2 = []
    X_s2 = []
    for i in range(len(chars)):
        if chars[i].shape[1] > 105:
            chars2.append(chars[i])
            X_s2.append(X_s[i])
    return chars2


def preProcessPlate(img):
    blur = cv2.GaussianBlur(img, (3, 3), 0)
    # Performing OTSU threshold
    ret, thresh1 = cv2.threshold(
        blur, 0, 255, cv2.THRESH_OTSU | cv2.THRESH_BINARY_INV)

    # Specify structure shape and kernel size.
    # Kernel size increases or decreases the area
    # of the rectangle to be detected.
    # A smaller value like (10, 10) will detect
    # each word instead of a sentence.
    rect_kernel = cv2.getStructuringElement(cv2.MORPH_RECT, (15, 60))

    # Applying dilation on the threshold image
    dilation = cv2.dilate(thresh1, rect_kernel, iterations=1)
    return dilation


def resizePlate(img):
    # resize plate to constant width
    factor = PLATE_WIDTH/img.shape[0]
    width = int(img.shape[0]*factor)
    height = int(img.shape[1]*factor)

    dim = (height, width)
    return cv2.resize(img, dim, interpolation=cv2.INTER_AREA)


def readPlate2(image):
    Gray_image = resizePlate(image)
    preprocessed = preProcessPlate(Gray_image)
    segments = segmentPlate2(preprocessed, Gray_image)
    kernel = np.ones((4, 7), np.uint8)
    # --------------------------------------------------------------------------------
    # convert each segment to binary image
    for i in range(len(segments)):
        segments[i] = cv2.threshold(segments[i], 0, 255,
                                    cv2.THRESH_BINARY | cv2.THRESH_OTSU)[1]
        # apply closing to each segment
        segments[i] = cv2.morphologyEx(segments[i], cv2.MORPH_CLOSE, kernel)
        # apply cropping to each segment using crop_image function
        segments[i] = crop_image(segments[i])

    text = ""
    for segment in segments:
        char, score = recognizeChar(segment)
        if score > 0.52:
            text += mapClassToChar(char)+' '
    return text[::-1]  # reverse String
