# Supplementary material for: Enabling smart parking for smart cities using Internet of Things (IoT) and machine learning
Source: PeerJ Comput Sci. 2025 Jan 15;11:e2544. doi: 10.7717/peerj-cs.2544 (PMC11784892; doi:10.7717/peerj-cs.2544)
Supplement: Supplemental Information 1 [file peerj-cs-11-2544-s001.zip › yolov8_licence_plate_character_train_and_predict.py]

# -*- coding: utf-8 -*-
"""YOLOv8 Licence Plate Character Train and Predict

Automatically generated by Colab.

Original file is located at
    https://colab.research.google.com/#fileId=https%3A//storage.googleapis.com/kaggle-colab-exported-notebooks/yolov8-licence-plate-character-train-and-predict-f69c40ba-7d36-4850-b716-ffb0d2369e08.ipynb%3FX-Goog-Algorithm%3DGOOG4-RSA-SHA256%26X-Goog-Credential%3Dgcp-kaggle-com%2540kaggle-161607.iam.gserviceaccount.com/20241019/auto/storage/goog4_request%26X-Goog-Date%3D20241019T071217Z%26X-Goog-Expires%3D259200%26X-Goog-SignedHeaders%3Dhost%26X-Goog-Signature%3D40e5745c9627f7d71b5d5e1893f0459c569d5c835dc59ae2b817d83ec7d25a0681892ebd31d927672ce034fbda080ea7d33125e67a310c55e5cb1cd8c9f1c22c90e3bdbaf8aab0dc8c87f30fa5bc3f449b520051a195a6492a99de2098bcb4b37637b68bb7284b86596685c5d37781fbb53692497041f801e0593aa2cb3137b30178f8437c6c80d2b316aed6595564501286b5537a3d7209f070de2f9034496d868d81fceb0279a36a52471842ce52766e1bed58e47db50f326287bf125bf1f7afab7f1fe96de2e9951ea7af1e0b90b885708449138734fc452cb6b2998a7e90208dcd1a8d098d1b37be196f04ddab9392c13b1fd21852c591094ffbb88b2fd3
"""

# IMPORTANT: RUN THIS CELL IN ORDER TO IMPORT YOUR KAGGLE DATA SOURCES,
# THEN FEEL FREE TO DELETE THIS CELL.
# NOTE: THIS NOTEBOOK ENVIRONMENT DIFFERS FROM KAGGLE'S PYTHON
# ENVIRONMENT SO THERE MAY BE MISSING LIBRARIES USED BY YOUR
# NOTEBOOK.
import kagglehub
riotulab_saudi_license_plate_characters_path = kagglehub.dataset_download('riotulab/saudi-license-plate-characters')

print('Data source import complete.')

"""# YOLOv8 Licence Plate Character Train and Predict"""

!rm -rf

# Commented out IPython magic to ensure Python compatibility.
# %pip install ultralytics

import os
import cv2
import numpy as np
import pandas as pd
from tqdm import tqdm
from shutil import copyfile
import matplotlib.pyplot as plt
from PIL import Image
import ultralytics
from ultralytics import YOLO
ultralytics.checks()

"""# Check Annotation Data"""

ipaths=[]
tpaths=[]
for dirname, _, filenames in os.walk('/kaggle/input/saudi-license-plate-characters/License-Characters-by-2-27classes/train'):
    for filename in filenames:
        if filename[-4:]=='jpeg':
            ipaths+=[os.path.join(dirname, filename)]
        elif filename[-4:]=='.txt':
            tpaths+=[os.path.join(dirname, filename)]
ipaths=sorted(ipaths)
tpaths=sorted(tpaths)
print(ipaths[0])
print(len(ipaths))

boxdata=[]
boxfile=[]
for i in range(len(tpaths)):
    file=tpaths[i]
    boxdata+=[np.loadtxt(file)]
    boxfile+=[file[0:-4].split('/')[-1]]
print(boxdata[0])

BOX=pd.DataFrame()

for i in range(len(boxdata)):
    if type(boxdata[i][0])==np.float64:
        add=pd.DataFrame([boxdata[i]])
        add[5]=boxfile[i]
        BOX=pd.concat([BOX,add])
    else:
        add=pd.DataFrame(boxdata[i])
        add[5]=boxfile[i]
        BOX=pd.concat([BOX,add])

BOX2=BOX.reset_index(drop=True)
display(BOX2)
print(BOX2.iloc[:,0].max())

N=list(range(27))
Name=[]
for i in range(27):
    Name+=[str(i).zfill(2)]
class_map=dict(zip(N,Name))

for i in range(len(BOX2)):
    BOX2.iloc[i,0]=class_map[int(BOX2.iloc[i,0])]
display(BOX2)
display(BOX2.iloc[:,0].value_counts())

def draw_box(n0):

    ipath=ipaths[n0]
    image=cv2.imread(ipath)
    H,W=image.shape[0],image.shape[1]
    file=ipath[0:-4].split('/')[-1]

    if BOX2[BOX2[5]==file] is not None:
        box=BOX2[BOX2[5]==file]
        box=box.reset_index(drop=True)

        for i in range(len(box)):
            label=box.iloc[i,0]
            x=box.iloc[i,1]
            y=box.iloc[i,2]
            w=box.iloc[i,3]
            h=box.iloc[i,4]
            x0=((x-w/2)*W).astype(int)
            y0=((y-h/2)*H).astype(int)
            x1=((x+w/2)*W).astype(int)
            y1=((y+h/2)*H).astype(int)
            cv2.rectangle(image,(x0,y0),(x1,y1),(0,255,0),1) #green

    #plt.imshow(image)
    #plt.show()

    return image

images1=[]
for i in tqdm(range(len(ipaths))):#
    images1+=[draw_box(i)]

from matplotlib import animation, rc
rc('animation', html='jshtml')

def create_animation(ims):
    fig=plt.figure(figsize=(10,6))
    #plt.axis('off')
    im=plt.imshow(cv2.cvtColor(ims[0],cv2.COLOR_BGR2RGB))
    plt.close()
    def animate_func(i):
        im.set_array(cv2.cvtColor(ims[i],cv2.COLOR_BGR2RGB))
        return [im]
    return animation.FuncAnimation(fig, animate_func, frames=len(ims), interval=1000//4)

create_animation(images1)

"""# Split Train, Valid and Test"""

os.makedirs('datasets', exist_ok=True)
os.makedirs('datasets/train', exist_ok=True)
os.makedirs('datasets/valid', exist_ok=True)
os.makedirs('datasets/test', exist_ok=True)

for i in range(len(ipaths)):
    ipath=ipaths[i]
    ifile=ipath.split('/')[-1]
    tpath=tpaths[i]
    tfile=tpath.split('/')[-1]
    if i%4==1:
        copyfile(ipath, f'datasets/valid/{ifile}')
        copyfile(tpath, f'datasets/valid/{tfile}')
    elif i%4==2:
        copyfile(ipath, f'datasets/test/{ifile}')
        #copyfile(tpath, f'datasets/test/{tfile}')
    else:
        copyfile(ipath, f'datasets/train/{ifile}')
        copyfile(tpath, f'datasets/train/{tfile}')

"""# Create yaml file"""

# Commented out IPython magic to ensure Python compatibility.
import yaml

plate_yaml = dict(
    train ='train',
    val ='valid',
    test='test',
    nc =27,
    names = Name
)

with open('plate.yaml', 'w') as outfile:
    yaml.dump(plate_yaml, outfile, default_flow_style=True)

# %cat plate.yaml

"""# Train"""

model = YOLO("yolov8x.pt")

!yolo task=detect mode=train model=yolov8x.pt data=plate.yaml epochs=40 imgsz=640

"""# Result of Training"""

tpaths2=[]
for dirname, _, filenames in os.walk('/kaggle/working/runs/detect/train'):
    for filename in filenames:
        if filename[-4:]=='.png' or filename[-4:]=='.jpg':
            tpaths2+=[(os.path.join(dirname, filename))]
tpaths2=sorted(tpaths2)
print(tpaths2[0])

for path in tpaths2:
    image = Image.open(path)
    image=np.array(image)
    plt.figure(figsize=(20,10))
    plt.imshow(image)
    plt.show()

"""# Predict"""

best_path0='runs/detect/train/weights/best.pt'
source0='datasets/test'

ppaths=[]
for dirname, _, filenames in os.walk(source0):
    for filename in filenames:
        if filename[-4:]=='jpeg':
            ppaths+=[(os.path.join(dirname, filename))]
ppaths=sorted(ppaths)
print(ppaths)

model2 = YOLO(best_path0)

!yolo task=detect mode=predict model={best_path0} conf=0.01 source={source0}

"""# Result of Prediction"""

results = model2.predict(source0,conf=0.01)
print(len(results))

print(results[0].boxes.data)

PBOX=pd.DataFrame(columns=range(6))
for i in range(len(results)):#len(results)
    if len(results[i].boxes.data)>0:
        arri=pd.DataFrame(results[i].boxes.data.cpu().numpy()).astype(float)
        path=ppaths[i]
        file=path.split('/')[-1]
        arri=arri.assign(file=file)
        arri=arri.assign(i=i)
        PBOX=pd.concat([PBOX,arri],axis=0)
PBOX.columns=['x','y','x2','y2','confidence','class','file','i']
display(PBOX)

PBOX['class']=PBOX['class'].apply(lambda x: class_map[int(x)])
PBOX=PBOX.reset_index(drop=True)
display(PBOX)
display(PBOX['class'].value_counts())

color_codes = [
    '#FF0000',  # Red
    '#FF4500',  # OrangeRed
    '#FF8C00',  # DarkOrange
    '#FFA500',  # Orange
    '#FFD700',  # Gold
    '#FFFF00',  # Yellow
    '#ADFF2F',  # GreenYellow
    '#7FFF00',  # Chartreuse
    '#00FF00',  # Lime
    '#00FA9A',  # MediumSpringGreen
    '#00FFFF',  # Cyan
    '#00BFFF',  # DeepSkyBlue
    '#0000FF',  # Blue
    '#8A2BE2'   # BlueViolet
]
colors=[]
for c in color_codes:
    colors += [tuple((int(c[1:3],16),int(c[3:5],16),int(c[5:7],16)))]

def draw_box2(n0):

    ipath=ppaths[n0]
    image=cv2.imread(ipath)
    H,W=image.shape[0],image.shape[1]
    file=ipath.split('/')[-1]

    if PBOX[PBOX['file']==file] is not None:
        box=PBOX[PBOX['file']==file]
        box=box.reset_index(drop=True)
        #display(box)

        for i in range(len(box)):
            label=box.iloc[i,5]
            x=int(box.iloc[i,0])
            y=int(box.iloc[i,1])
            x2=int(box.iloc[i,2])
            y2=int(box.iloc[i,3])
            #print(label,x,y,x2,y2)
            ci=colors[int(label)%14]
            cv2.rectangle(image,(x,y),(x2,y2),ci,1)

    #plt.imshow(image)
    #plt.show()

    return image

images2=[]
for i in tqdm(range(len(ppaths))):
    images2+=[draw_box2(i)]

create_animation(images2)
