# Supplementary material for: Enabling smart parking for smart cities using Internet of Things (IoT) and machine learning
Source: PeerJ Comput Sci. 2025 Jan 15;11:e2544. doi: 10.7717/peerj-cs.2544 (PMC11784892; doi:10.7717/peerj-cs.2544)
Supplement: Supplemental Information 2 [file peerj-cs-11-2544-s002.zip › history.csv]

Plate Number	Date	Time
DHA720	02/04/23	20:48:26
LON20	02/04/23	20:49:24
DHA720	02/04/23	20:50:50
KKL22	02/04/23	20:54:00
DHA720	02/04/23	21:08:07
DHA720	02/04/23	21:08:16
