# Supplementary material for: Enabling smart parking for smart cities using Internet of Things (IoT) and machine learning
Source: PeerJ Comput Sci. 2025 Jan 15;11:e2544. doi: 10.7717/peerj-cs.2544 (PMC11784892; doi:10.7717/peerj-cs.2544)
Supplement: Supplemental Information 2 [file peerj-cs-11-2544-s002.zip › plate.csv]

S	Plate number	Car Owner name	Phone Number
1	DHA720	Dhuha Alabdulwahab	0547100385
2	LON20	Lenah Almoqhem	0550436982
3	KKL22	Khaled Mohamad	0537373833
